# Supplementary material for: Constipation Is Linked to Neuroinflammation in Early Parkinson's Disease
Source: Mov Disord. 2025 Nov 13;41(2):455–65. doi: 10.1002/mds.70102 (PMC12951264; doi:10.1002/mds.70102)
Supplement: Supplementary file 3 — Data S1. Supporting information 1. [file MDS-41-455-s003.xlsx]

## Sheet: Partial Correlations GIDS-PD 1
Correlations
Control Variables			GIDS-PD Item 1 - Low bowel Frequency
age_visit & Sex	GIDS-PD Item 1 - Low bowel Frequency	Correlation	1
		Significance (2-tailed)
		df	0
	Hippocampus_av_V2_PK	Correlation	0.0958794
		Significance (2-tailed)	0.648457
		df	23
	Amygdala_av_V2_PK	Correlation	-0.057479
		Significance (2-tailed)	0.784925
		df	23
	Ant_TL_med_av_V2_PK	Correlation	0.00503826
		Significance (2-tailed)	0.980931
		df	23
	Ant_TL_inf_av_V2_PK	Correlation	0.308629
		Significance (2-tailed)	0.133339
		df	23
	G_paraH_amb_av_V2_PK	Correlation	0.0405224
		Significance (2-tailed)	0.847494
		df	23
	G_sup_temp_cent_av_V2_PK	Correlation	0.450768
		Significance (2-tailed)	0.0237324
		df	23
	G_tem_midin_av_V2_PK	Correlation	0.497713
		Significance (2-tailed)	0.0113514
		df	23
	G_occtem_av_V2_PK	Correlation	0.322969
		Significance (2-tailed)	0.115324
		df	23
	Insula_av_V2_PK	Correlation	0.360896
		Significance (2-tailed)	0.0763313
		df	23
	OL_av_V2_PKest_lat_av_V2_PK	Correlation	0.588624
		Significance (2-tailed)	0.00196612
		df	23
	G_cing_ant_sup_av_V2_PK	Correlation	0.375999
		Significance (2-tailed)	0.0639704
		df	23
	G_cing_post_av_V2_PK	Correlation	0.471742
		Significance (2-tailed)	0.0172789
		df	23
	FL_mid_fr_G_av_V2_PK	Correlation	0.414262
		Significance (2-tailed)	0.0395125
		df	23
	PosteriorTL_av_V2_PK	Correlation	0.554649
		Significance (2-tailed)	0.00400923
		df	23
	PL_av_V2_PKest_av_V2_PK	Correlation	0.541514
		Significance (2-tailed)	0.0051792
		df	23
	CaudateNucl_av_V2_PK	Correlation	0.164263
		Significance (2-tailed)	0.432676
		df	23
	NuclAccumb_av_V2_PK	Correlation	0.0441343
		Significance (2-tailed)	0.834077
		df	23
	Putamen_av_V2_PK	Correlation	0.393307
		Significance (2-tailed)	0.0517666
		df	23
	Thalamus_av_V2_PK	Correlation	-0.053478
		Significance (2-tailed)	0.799587
		df	23
	Pallidum_av_V2_PK	Correlation	0.0126374
		Significance (2-tailed)	0.952192
		df	23
	FL_precen_G_av_V2_PK	Correlation	0.500734
		Significance (2-tailed)	0.0107878
		df	23
	FL_strai_G_av_V2_PK	Correlation	0.282231
		Significance (2-tailed)	0.17166
		df	23
	FL_OFC_AOG_av_V2_PK	Correlation	0.621793
		Significance (2-tailed)	0.000906118
		df	23
	FL_inf_fr_G_av_V2_PK	Correlation	0.425602
		Significance (2-tailed)	0.0339118
		df	23
	FL_sup_fr_G_av_V2_PK	Correlation	0.478891
		Significance (2-tailed)	0.0154395
		df	23
	PL_postce_G_av_V2_PK	Correlation	0.524043
		Significance (2-tailed)	0.00716979
		df	23
	PL_sup_pa_G_av_V2_PK	Correlation	0.526653
		Significance (2-tailed)	0.00683708
		df	23
	OL_ling_G_av_V2_PK	Correlation	0.503238
		Significance (2-tailed)	0.0103382
		df	23
	OL_cuneus_av_V2_PK	Correlation	0.472144
		Significance (2-tailed)	0.017171
		df	23
	FL_OFC_MOG_av_V2_PK	Correlation	0.482521
		Significance (2-tailed)	0.014569
		df	23
	FL_OFC_LOG_av_V2_PK	Correlation	0.59425
		Significance (2-tailed)	0.00173411
		df	23
	FL_OFC_POG_av_V2_PK	Correlation	0.397613
		Significance (2-tailed)	0.049034
		df	23
	S_nigra_av_V2_PK	Correlation	0.0291132
		Significance (2-tailed)	0.890128
		df	23
	Subgen_antCing_av_V2_PK	Correlation	0.276146
		Significance (2-tailed)	0.181484
		df	23
	Subcall_area_av_V2_PK	Correlation	0.155991
		Significance (2-tailed)	0.456513
		df	23
	Presubgen_antCing_av_V2_PK	Correlation	0.447998
		Significance (2-tailed)	0.024714
		df	23
	G_sup_temp_ant_av_V2_PK	Correlation	0.206333
		Significance (2-tailed)	0.322394
		df	23
	Brainstem_mid_av_V2_PK	Correlation	-0.0874543
		Significance (2-tailed)	0.677642
		df	23
	Brainstem_pon_av_V2_PK	Correlation	-0.191244
		Significance (2-tailed)	0.359794
		df	23
	Brainstem_med_av_V2_PK	Correlation	0.0735987
		Significance (2-tailed)	0.726618
		df	23
	Cerebellum_gm_av_V2_PK	Correlation	-0.0385509
		Significance (2-tailed)	0.854834
		df	23
	Cerebellum_wm_av_V2_PK	Correlation	-0.0250842
		Significance (2-tailed)	0.905261
		df	23
	Cerebellum_dentate_av_V2_PK	Correlation	-0.245035
		Significance (2-tailed)	0.237779
		df	23
	Frontal_av_V2_PK	Correlation	0.485207
		Significance (2-tailed)	0.0139512
		df	23
	Parietal_av_V2_PK	Correlation	0.540358
		Significance (2-tailed)	0.00529468
		df	23
	Occipital_av_V2_PK	Correlation	0.581278
		Significance (2-tailed)	0.00230858
		df	23
	Temporal_av_V2_PK	Correlation	0.487451
		Significance (2-tailed)	0.0134517
		df	23
	Cingulate_av_V2_PK	Correlation	0.444592
		Significance (2-tailed)	0.0259657
		df	23
	Cerebellum_av_V2_PK	Correlation	-0.00922636
		Significance (2-tailed)	0.965087
		df	23
	WholeBrain	Correlation	0.509099
		Significance (2-tailed)	0.00934644
		df	23

## Sheet: Partial Correlations GIDS-PD 2
Correlations
Control Variables			GIDS-PD Item 2 - Straining
age_visit & Sex	GIDS-PD Item 2 - Straining	Correlation	1
		Significance (2-tailed)
		df	0
	Hippocampus_av_V2_PK	Correlation	0.132267
		Significance (2-tailed)	0.528526
		df	23
	Amygdala_av_V2_PK	Correlation	0.104894
		Significance (2-tailed)	0.617781
		df	23
	Ant_TL_med_av_V2_PK	Correlation	0.318995
		Significance (2-tailed)	0.120127
		df	23
	Ant_TL_inf_av_V2_PK	Correlation	0.309859
		Significance (2-tailed)	0.131718
		df	23
	G_paraH_amb_av_V2_PK	Correlation	0.0998965
		Significance (2-tailed)	0.634714
		df	23
	G_sup_temp_cent_av_V2_PK	Correlation	0.493482
		Significance (2-tailed)	0.0121819
		df	23
	G_tem_midin_av_V2_PK	Correlation	0.513821
		Significance (2-tailed)	0.00860619
		df	23
	G_occtem_av_V2_PK	Correlation	0.339435
		Significance (2-tailed)	0.0969165
		df	23
	Insula_av_V2_PK	Correlation	0.462924
		Significance (2-tailed)	0.0197904
		df	23
	OL_av_V2_PKest_lat_av_V2_PK	Correlation	0.553739
		Significance (2-tailed)	0.0040824
		df	23
	G_cing_ant_sup_av_V2_PK	Correlation	0.370334
		Significance (2-tailed)	0.0684116
		df	23
	G_cing_post_av_V2_PK	Correlation	0.447033
		Significance (2-tailed)	0.0250636
		df	23
	FL_mid_fr_G_av_V2_PK	Correlation	0.467329
		Significance (2-tailed)	0.0185011
		df	23
	PosteriorTL_av_V2_PK	Correlation	0.552521
		Significance (2-tailed)	0.00418201
		df	23
	PL_av_V2_PKest_av_V2_PK	Correlation	0.575969
		Significance (2-tailed)	0.0025867
		df	23
	CaudateNucl_av_V2_PK	Correlation	0.266193
		Significance (2-tailed)	0.198381
		df	23
	NuclAccumb_av_V2_PK	Correlation	0.142314
		Significance (2-tailed)	0.497388
		df	23
	Putamen_av_V2_PK	Correlation	0.446002
		Significance (2-tailed)	0.0254415
		df	23
	Thalamus_av_V2_PK	Correlation	0.0920172
		Significance (2-tailed)	0.661777
		df	23
	Pallidum_av_V2_PK	Correlation	-0.0570953
		Significance (2-tailed)	0.786328
		df	23
	FL_precen_G_av_V2_PK	Correlation	0.513051
		Significance (2-tailed)	0.00872332
		df	23
	FL_strai_G_av_V2_PK	Correlation	0.341599
		Significance (2-tailed)	0.0946701
		df	23
	FL_OFC_AOG_av_V2_PK	Correlation	0.490413
		Significance (2-tailed)	0.0128151
		df	23
	FL_inf_fr_G_av_V2_PK	Correlation	0.477739
		Significance (2-tailed)	0.0157247
		df	23
	FL_sup_fr_G_av_V2_PK	Correlation	0.44019
		Significance (2-tailed)	0.0276583
		df	23
	PL_postce_G_av_V2_PK	Correlation	0.518424
		Significance (2-tailed)	0.00793213
		df	23
	PL_sup_pa_G_av_V2_PK	Correlation	0.549848
		Significance (2-tailed)	0.00440779
		df	23
	OL_ling_G_av_V2_PK	Correlation	0.468195
		Significance (2-tailed)	0.018256
		df	23
	OL_cuneus_av_V2_PK	Correlation	0.494424
		Significance (2-tailed)	0.0119927
		df	23
	FL_OFC_MOG_av_V2_PK	Correlation	0.476417
		Significance (2-tailed)	0.0160569
		df	23
	FL_OFC_LOG_av_V2_PK	Correlation	0.46789
		Significance (2-tailed)	0.018342
		df	23
	FL_OFC_POG_av_V2_PK	Correlation	0.383857
		Significance (2-tailed)	0.0581815
		df	23
	S_nigra_av_V2_PK	Correlation	0.0268489
		Significance (2-tailed)	0.898628
		df	23
	Subgen_antCing_av_V2_PK	Correlation	0.415587
		Significance (2-tailed)	0.0388223
		df	23
	Subcall_area_av_V2_PK	Correlation	0.253251
		Significance (2-tailed)	0.221911
		df	23
	Presubgen_antCing_av_V2_PK	Correlation	0.468464
		Significance (2-tailed)	0.0181803
		df	23
	G_sup_temp_ant_av_V2_PK	Correlation	0.383079
		Significance (2-tailed)	0.0587356
		df	23
	Brainstem_mid_av_V2_PK	Correlation	-0.0719614
		Significance (2-tailed)	0.732479
		df	23
	Brainstem_pon_av_V2_PK	Correlation	-0.252102
		Significance (2-tailed)	0.224088
		df	23
	Brainstem_med_av_V2_PK	Correlation	0.19441
		Significance (2-tailed)	0.351744
		df	23
	Cerebellum_gm_av_V2_PK	Correlation	-0.117614
		Significance (2-tailed)	0.575538
		df	23
	Cerebellum_wm_av_V2_PK	Correlation	-0.0646482
		Significance (2-tailed)	0.758833
		df	23
	Cerebellum_dentate_av_V2_PK	Correlation	-0.216616
		Significance (2-tailed)	0.298321
		df	23
	Frontal_av_V2_PK	Correlation	0.50832
		Significance (2-tailed)	0.00947352
		df	23
	Parietal_av_V2_PK	Correlation	0.581789
		Significance (2-tailed)	0.00228321
		df	23
	Occipital_av_V2_PK	Correlation	0.562869
		Significance (2-tailed)	0.00339756
		df	23
	Temporal_av_V2_PK	Correlation	0.519717
		Significance (2-tailed)	0.00775103
		df	23
	Cingulate_av_V2_PK	Correlation	0.425939
		Significance (2-tailed)	0.0337557
		df	23
	Cerebellum_av_V2_PK	Correlation	-0.0818486
		Significance (2-tailed)	0.697317
		df	23
	WholeBrain	Correlation	0.495145
		Significance (2-tailed)	0.0118498
		df	23

## Sheet: Partial Correlations GIDS-PD 3
Correlations
Control Variables			GIDS-PD Item 3 - hard stools
age_visit & Sex	GIDS-PD Item 3 - hard stools	Correlation	1
		Significance (2-tailed)
		df	0
	Hippocampus_av_V2_PK	Correlation	0.101462
		Significance (2-tailed)	0.629388
		df	23
	Amygdala_av_V2_PK	Correlation	0.176729
		Significance (2-tailed)	0.398064
		df	23
	Ant_TL_med_av_V2_PK	Correlation	0.102061
		Significance (2-tailed)	0.627356
		df	23
	Ant_TL_inf_av_V2_PK	Correlation	0.201267
		Significance (2-tailed)	0.334678
		df	23
	G_paraH_amb_av_V2_PK	Correlation	-0.025134
		Significance (2-tailed)	0.905074
		df	23
	G_sup_temp_cent_av_V2_PK	Correlation	0.249799
		Significance (2-tailed)	0.228489
		df	23
	G_tem_midin_av_V2_PK	Correlation	0.226395
		Significance (2-tailed)	0.276494
		df	23
	G_occtem_av_V2_PK	Correlation	0.0116435
		Significance (2-tailed)	0.955948
		df	23
	Insula_av_V2_PK	Correlation	0.218772
		Significance (2-tailed)	0.293419
		df	23
	OL_av_V2_PKest_lat_av_V2_PK	Correlation	0.266032
		Significance (2-tailed)	0.198662
		df	23
	G_cing_ant_sup_av_V2_PK	Correlation	0.126685
		Significance (2-tailed)	0.546219
		df	23
	G_cing_post_av_V2_PK	Correlation	0.184082
		Significance (2-tailed)	0.378398
		df	23
	FL_mid_fr_G_av_V2_PK	Correlation	0.252029
		Significance (2-tailed)	0.224225
		df	23
	PosteriorTL_av_V2_PK	Correlation	0.259143
		Significance (2-tailed)	0.210978
		df	23
	PL_av_V2_PKest_av_V2_PK	Correlation	0.251776
		Significance (2-tailed)	0.224707
		df	23
	CaudateNucl_av_V2_PK	Correlation	0.189827
		Significance (2-tailed)	0.363431
		df	23
	NuclAccumb_av_V2_PK	Correlation	0.145468
		Significance (2-tailed)	0.487804
		df	23
	Putamen_av_V2_PK	Correlation	0.255787
		Significance (2-tailed)	0.217161
		df	23
	Thalamus_av_V2_PK	Correlation	0.181313
		Significance (2-tailed)	0.385737
		df	23
	Pallidum_av_V2_PK	Correlation	0.0831274
		Significance (2-tailed)	0.692811
		df	23
	FL_precen_G_av_V2_PK	Correlation	0.278771
		Significance (2-tailed)	0.177199
		df	23
	FL_strai_G_av_V2_PK	Correlation	0.237166
		Significance (2-tailed)	0.253661
		df	23
	FL_OFC_AOG_av_V2_PK	Correlation	0.334119
		Significance (2-tailed)	0.102601
		df	23
	FL_inf_fr_G_av_V2_PK	Correlation	0.274067
		Significance (2-tailed)	0.184929
		df	23
	FL_sup_fr_G_av_V2_PK	Correlation	0.220873
		Significance (2-tailed)	0.28869
		df	23
	PL_postce_G_av_V2_PK	Correlation	0.228926
		Significance (2-tailed)	0.271015
		df	23
	PL_sup_pa_G_av_V2_PK	Correlation	0.277799
		Significance (2-tailed)	0.178779
		df	23
	OL_ling_G_av_V2_PK	Correlation	0.301588
		Significance (2-tailed)	0.142892
		df	23
	OL_cuneus_av_V2_PK	Correlation	0.302
		Significance (2-tailed)	0.14232
		df	23
	FL_OFC_MOG_av_V2_PK	Correlation	0.263452
		Significance (2-tailed)	0.203215
		df	23
	FL_OFC_LOG_av_V2_PK	Correlation	0.20772
		Significance (2-tailed)	0.319081
		df	23
	FL_OFC_POG_av_V2_PK	Correlation	0.1288
		Significance (2-tailed)	0.539482
		df	23
	S_nigra_av_V2_PK	Correlation	0.0208489
		Significance (2-tailed)	0.921203
		df	23
	Subgen_antCing_av_V2_PK	Correlation	0.148237
		Significance (2-tailed)	0.479465
		df	23
	Subcall_area_av_V2_PK	Correlation	0.0798733
		Significance (2-tailed)	0.704296
		df	23
	Presubgen_antCing_av_V2_PK	Correlation	0.159999
		Significance (2-tailed)	0.44488
		df	23
	G_sup_temp_ant_av_V2_PK	Correlation	0.130632
		Significance (2-tailed)	0.53368
		df	23
	Brainstem_mid_av_V2_PK	Correlation	0.0909192
		Significance (2-tailed)	0.665582
		df	23
	Brainstem_pon_av_V2_PK	Correlation	-0.0533864
		Significance (2-tailed)	0.799923
		df	23
	Brainstem_med_av_V2_PK	Correlation	-0.0280221
		Significance (2-tailed)	0.894223
		df	23
	Cerebellum_gm_av_V2_PK	Correlation	-0.199012
		Significance (2-tailed)	0.340235
		df	23
	Cerebellum_wm_av_V2_PK	Correlation	-0.197293
		Significance (2-tailed)	0.344506
		df	23
	Cerebellum_dentate_av_V2_PK	Correlation	-0.229811
		Significance (2-tailed)	0.269117
		df	23
	Frontal_av_V2_PK	Correlation	0.282255
		Significance (2-tailed)	0.171622
		df	23
	Parietal_av_V2_PK	Correlation	0.271881
		Significance (2-tailed)	0.188598
		df	23
	Occipital_av_V2_PK	Correlation	0.299242
		Significance (2-tailed)	0.146182
		df	23
	Temporal_av_V2_PK	Correlation	0.212645
		Significance (2-tailed)	0.30748
		df	23
	Cingulate_av_V2_PK	Correlation	0.157799
		Significance (2-tailed)	0.451247
		df	23
	Cerebellum_av_V2_PK	Correlation	-0.209802
		Significance (2-tailed)	0.314143
		df	23
	WholeBrain	Correlation	0.249008
		Significance (2-tailed)	0.230016
		df	23

## Sheet: Partial Correlations GIDS-PD 4
Correlations
Control Variables			GIDS-PD Item 4 - incomplete evacuation
age_visit & Sex	GIDS-PD Item 4 - incomplete evacuation	Correlation	1
		Significance (2-tailed)
		df	0
	Hippocampus_av_V2_PK	Correlation	0.242917
		Significance (2-tailed)	0.241988
		df	23
	Amygdala_av_V2_PK	Correlation	0.141011
		Significance (2-tailed)	0.501373
		df	23
	Ant_TL_med_av_V2_PK	Correlation	0.287741
		Significance (2-tailed)	0.163091
		df	23
	Ant_TL_inf_av_V2_PK	Correlation	0.397728
		Significance (2-tailed)	0.0489626
		df	23
	G_paraH_amb_av_V2_PK	Correlation	0.227445
		Significance (2-tailed)	0.274212
		df	23
	G_sup_temp_cent_av_V2_PK	Correlation	0.58963
		Significance (2-tailed)	0.00192279
		df	23
	G_tem_midin_av_V2_PK	Correlation	0.655625
		Significance (2-tailed)	0.000374014
		df	23
	G_occtem_av_V2_PK	Correlation	0.551444
		Significance (2-tailed)	0.00427179
		df	23
	Insula_av_V2_PK	Correlation	0.555696
		Significance (2-tailed)	0.0039265
		df	23
	OL_av_V2_PKest_lat_av_V2_PK	Correlation	0.699619
		Significance (2-tailed)	9.93405e-05
		df	23
	G_cing_ant_sup_av_V2_PK	Correlation	0.520626
		Significance (2-tailed)	0.00762577
		df	23
	G_cing_post_av_V2_PK	Correlation	0.599804
		Significance (2-tailed)	0.00152851
		df	23
	FL_mid_fr_G_av_V2_PK	Correlation	0.519113
		Significance (2-tailed)	0.00783525
		df	23
	PosteriorTL_av_V2_PK	Correlation	0.684792
		Significance (2-tailed)	0.00015922
		df	23
	PL_av_V2_PKest_av_V2_PK	Correlation	0.658129
		Significance (2-tailed)	0.000348811
		df	23
	CaudateNucl_av_V2_PK	Correlation	0.339309
		Significance (2-tailed)	0.0970481
		df	23
	NuclAccumb_av_V2_PK	Correlation	0.236209
		Significance (2-tailed)	0.25564
		df	23
	Putamen_av_V2_PK	Correlation	0.583509
		Significance (2-tailed)	0.00219957
		df	23
	Thalamus_av_V2_PK	Correlation	0.132619
		Significance (2-tailed)	0.52742
		df	23
	Pallidum_av_V2_PK	Correlation	0.0993168
		Significance (2-tailed)	0.63669
		df	23
	FL_precen_G_av_V2_PK	Correlation	0.553634
		Significance (2-tailed)	0.00409087
		df	23
	FL_strai_G_av_V2_PK	Correlation	0.461419
		Significance (2-tailed)	0.0202475
		df	23
	FL_OFC_AOG_av_V2_PK	Correlation	0.678585
		Significance (2-tailed)	0.000192462
		df	23
	FL_inf_fr_G_av_V2_PK	Correlation	0.51648
		Significance (2-tailed)	0.00821129
		df	23
	FL_sup_fr_G_av_V2_PK	Correlation	0.569747
		Significance (2-tailed)	0.00294848
		df	23
	PL_postce_G_av_V2_PK	Correlation	0.607808
		Significance (2-tailed)	0.00126916
		df	23
	PL_sup_pa_G_av_V2_PK	Correlation	0.648068
		Significance (2-tailed)	0.000459962
		df	23
	OL_ling_G_av_V2_PK	Correlation	0.560433
		Significance (2-tailed)	0.00357002
		df	23
	OL_cuneus_av_V2_PK	Correlation	0.588366
		Significance (2-tailed)	0.00197737
		df	23
	FL_OFC_MOG_av_V2_PK	Correlation	0.61143
		Significance (2-tailed)	0.00116485
		df	23
	FL_OFC_LOG_av_V2_PK	Correlation	0.610186
		Significance (2-tailed)	0.0011998
		df	23
	FL_OFC_POG_av_V2_PK	Correlation	0.538582
		Significance (2-tailed)	0.00547623
		df	23
	S_nigra_av_V2_PK	Correlation	0.148628
		Significance (2-tailed)	0.478296
		df	23
	Subgen_antCing_av_V2_PK	Correlation	0.523883
		Significance (2-tailed)	0.00719059
		df	23
	Subcall_area_av_V2_PK	Correlation	0.377006
		Significance (2-tailed)	0.0632047
		df	23
	Presubgen_antCing_av_V2_PK	Correlation	0.643452
		Significance (2-tailed)	0.000520486
		df	23
	G_sup_temp_ant_av_V2_PK	Correlation	0.42949
		Significance (2-tailed)	0.0321445
		df	23
	Brainstem_mid_av_V2_PK	Correlation	-0.0109644
		Significance (2-tailed)	0.958515
		df	23
	Brainstem_pon_av_V2_PK	Correlation	-0.133967
		Significance (2-tailed)	0.523193
		df	23
	Brainstem_med_av_V2_PK	Correlation	0.252264
		Significance (2-tailed)	0.22378
		df	23
	Cerebellum_gm_av_V2_PK	Correlation	0.148213
		Significance (2-tailed)	0.479539
		df	23
	Cerebellum_wm_av_V2_PK	Correlation	0.12812
		Significance (2-tailed)	0.541646
		df	23
	Cerebellum_dentate_av_V2_PK	Correlation	-0.10017
		Significance (2-tailed)	0.633783
		df	23
	Frontal_av_V2_PK	Correlation	0.599182
		Significance (2-tailed)	0.00155045
		df	23
	Parietal_av_V2_PK	Correlation	0.660579
		Significance (2-tailed)	0.000325591
		df	23
	Occipital_av_V2_PK	Correlation	0.689436
		Significance (2-tailed)	0.000137751
		df	23
	Temporal_av_V2_PK	Correlation	0.66686
		Significance (2-tailed)	0.000272104
		df	23
	Cingulate_av_V2_PK	Correlation	0.595331
		Significance (2-tailed)	0.00169234
		df	23
	Cerebellum_av_V2_PK	Correlation	0.189703
		Significance (2-tailed)	0.363752
		df	23
	WholeBrain	Correlation	0.640864
		Significance (2-tailed)	0.000557367
		df	23

## Sheet: Data Dictionary
Variable/ROI	Description
Hippocampus	Hippocampus
Amygdala	Amygdala
Ant_TL_med	Ant TL med
Ant_TL_inf	Ant TL inf
G_paraH_amb	Parahippocampus
G_sup_temp_cent	Superior Temporal Gyri
G_tem_midin	Mid/inf temporal gyri
G_occtem	Occipitotemporal gyri
Insula	Insulae
OLest_lat	Lat Occipital Lobe
G_cing_ant_sup	Ant Cingulate Gyri
G_cing_post	Post Cingulate Gyri
FL_mid_fr_G	Middle frontal gyri
PosteriorTL	Posterior Temporal Lobe
PLest	Lat Posterior Lobe
CaudateNucl	Caudate
NuclAccumb	Accumbens
Putamen	Putamen
Thalamus	Thalamus
Pallidum	Pallidum
FL_precen_G	Precentral Gyri
FL_strai_G	Straight Gyri
FL_OFC_AOG	Ant Orbital Gyri
FL_inf_fr_G	Inferior Frontal Gyri
FL_sup_fr_G	Superior Frontal Gyri
PL_postce_G	Postcentral Gyri
PL_sup_pa_G	Superior Parietal Lobule
OL_ling_G	Lingual Gyri
OL_cuneus	Cuneus
FL_OFC_MOG	Medial Orbital Gyri
FL_OFC_LOG	Lateral Orbital Gyri
FL_OFC_POG	Posterior Orbital Gyri
S_nigra	Substantia Nigra
Subgen_antCing	Subgenual Frontal Cortex
Subcall_area	Subcallosal Area
Presubgen_antCing	Presubgenual Frontal Cortex
G_sup_temp_ant	Ant Superior Temporal Gyri
Brainstem_mid	Brainstem Midbrain
Brainstem_pon	Brainstem Pons
Brainstem_med	Brainstem Medulla
Cerebellum_gm	Cerebellum Gray Matter
Cerebellum_wm	Cerebellum White Matter
Cerebellum_dentate	Cerebellum Dentate
Frontal	Frontal Lobe
Parietal	Parietal Lobe
Occipital	Occipital Lobe
Temporal	Temporal Lobe
Cingulate	Cingulate
Cerebellum	Cerebellum Whole
WholeBrain	Whole Brain Gray Matter
