# Supplementary material for: Constipation Is Linked to Neuroinflammation in Early Parkinson's Disease
Source: Mov Disord. 2025 Nov 13;41(2):455–65. doi: 10.1002/mds.70102 (PMC12951264; doi:10.1002/mds.70102)
Supplement: Supplementary file 4 — Data S2. Supporting information 2. [file MDS-41-455-s004.xlsx]

## Sheet: Correlations BPND & ACE-III
Correlations
Control Variables			aceiii_total
age_visit & Sex	aceiii_total	Correlation	1
		Significance (2-tailed)
		df	0
	Hippocampus_av_V2_PK	Correlation	-0.0101289
		Significance (2-tailed)	0.961674
		df	23
	Amygdala_av_V2_PK	Correlation	-5.13199e-05
		Significance (2-tailed)	0.999806
		df	23
	Ant_TL_med_av_V2_PK	Correlation	-0.39623
		Significance (2-tailed)	0.0498988
		df	23
	Ant_TL_inf_av_V2_PK	Correlation	-0.200326
		Significance (2-tailed)	0.336989
		df	23
	G_paraH_amb_av_V2_PK	Correlation	-0.0395345
		Significance (2-tailed)	0.85117
		df	23
	G_sup_temp_cent_av_V2_PK	Correlation	-0.324209
		Significance (2-tailed)	0.113854
		df	23
	G_tem_midin_av_V2_PK	Correlation	-0.215063
		Significance (2-tailed)	0.301882
		df	23
	G_occtem_av_V2_PK	Correlation	-0.215646
		Significance (2-tailed)	0.300542
		df	23
	Insula_av_V2_PK	Correlation	-0.217894
		Significance (2-tailed)	0.295407
		df	23
	OL_av_V2_PKest_lat_av_V2_PK	Correlation	-0.436343
		Significance (2-tailed)	0.0292095
		df	23
	G_cing_ant_sup_av_V2_PK	Correlation	-0.0378659
		Significance (2-tailed)	0.857388
		df	23
	G_cing_post_av_V2_PK	Correlation	-0.203886
		Significance (2-tailed)	0.328293
		df	23
	FL_mid_fr_G_av_V2_PK	Correlation	-0.320253
		Significance (2-tailed)	0.118591
		df	23
	PosteriorTL_av_V2_PK	Correlation	-0.349416
		Significance (2-tailed)	0.086882
		df	23
	PL_av_V2_PKest_av_V2_PK	Correlation	-0.387159
		Significance (2-tailed)	0.0558738
		df	23
	CaudateNucl_av_V2_PK	Correlation	-0.24132
		Significance (2-tailed)	0.245194
		df	23
	NuclAccumb_av_V2_PK	Correlation	-0.163257
		Significance (2-tailed)	0.43554
		df	23
	Putamen_av_V2_PK	Correlation	-0.219725
		Significance (2-tailed)	0.291268
		df	23
	Thalamus_av_V2_PK	Correlation	0.143601
		Significance (2-tailed)	0.493465
		df	23
	Pallidum_av_V2_PK	Correlation	0.101467
		Significance (2-tailed)	0.629372
		df	23
	FL_precen_G_av_V2_PK	Correlation	-0.27247
		Significance (2-tailed)	0.187605
		df	23
	FL_strai_G_av_V2_PK	Correlation	-0.194606
		Significance (2-tailed)	0.35125
		df	23
	FL_OFC_AOG_av_V2_PK	Correlation	-0.141146
		Significance (2-tailed)	0.500958
		df	23
	FL_inf_fr_G_av_V2_PK	Correlation	-0.341731
		Significance (2-tailed)	0.0945346
		df	23
	FL_sup_fr_G_av_V2_PK	Correlation	-0.179467
		Significance (2-tailed)	0.390675
		df	23
	PL_postce_G_av_V2_PK	Correlation	-0.165539
		Significance (2-tailed)	0.429062
		df	23
	PL_sup_pa_G_av_V2_PK	Correlation	-0.394998
		Significance (2-tailed)	0.0506797
		df	23
	OL_ling_G_av_V2_PK	Correlation	-0.334448
		Significance (2-tailed)	0.102242
		df	23
	OL_cuneus_av_V2_PK	Correlation	-0.477379
		Significance (2-tailed)	0.0158146
		df	23
	FL_OFC_MOG_av_V2_PK	Correlation	-0.297582
		Significance (2-tailed)	0.148541
		df	23
	FL_OFC_LOG_av_V2_PK	Correlation	-0.383686
		Significance (2-tailed)	0.0583029
		df	23
	FL_OFC_POG_av_V2_PK	Correlation	-0.420964
		Significance (2-tailed)	0.0361207
		df	23
	S_nigra_av_V2_PK	Correlation	0.122402
		Significance (2-tailed)	0.559977
		df	23
	Subgen_antCing_av_V2_PK	Correlation	-0.100376
		Significance (2-tailed)	0.633081
		df	23
	Subcall_area_av_V2_PK	Correlation	0.0292816
		Significance (2-tailed)	0.889496
		df	23
	Presubgen_antCing_av_V2_PK	Correlation	-0.126457
		Significance (2-tailed)	0.546949
		df	23
	G_sup_temp_ant_av_V2_PK	Correlation	-0.287619
		Significance (2-tailed)	0.163276
		df	23
	Brainstem_mid_av_V2_PK	Correlation	0.0476823
		Significance (2-tailed)	0.820942
		df	23
	Brainstem_pon_av_V2_PK	Correlation	0.0830947
		Significance (2-tailed)	0.692926
		df	23
	Brainstem_med_av_V2_PK	Correlation	-0.120211
		Significance (2-tailed)	0.567074
		df	23
	Cerebellum_gm_av_V2_PK	Correlation	0.175712
		Significance (2-tailed)	0.400825
		df	23
	Cerebellum_wm_av_V2_PK	Correlation	0.0593347
		Significance (2-tailed)	0.778148
		df	23
	Cerebellum_dentate_av_V2_PK	Correlation	0.137399
		Significance (2-tailed)	0.512507
		df	23
	Frontal_av_V2_PK	Correlation	-0.315328
		Significance (2-tailed)	0.124686
		df	23
	Parietal_av_V2_PK	Correlation	-0.36408
		Significance (2-tailed)	0.0735853
		df	23
	Occipital_av_V2_PK	Correlation	-0.433322
		Significance (2-tailed)	0.0304758
		df	23
	Temporal_av_V2_PK	Correlation	-0.330191
		Significance (2-tailed)	0.106958
		df	23
	Cingulate_av_V2_PK	Correlation	-0.151976
		Significance (2-tailed)	0.468325
		df	23
	Cerebellum_av_V2_PK	Correlation	0.172441
		Significance (2-tailed)	0.40979
		df	23
	WholeBrain	Correlation	-0.303368
		Significance (2-tailed)	0.140433
		df	23

## Sheet: Correlations BPND & MDS-UPDRS
Correlations
Control Variables			mdsupdrs_part3
age_visit & Sex	mdsupdrs_part3	Correlation	1
		Significance (2-tailed)
		df	0
	Hippocampus_av_V2_PK	Correlation	0.200482
		Significance (2-tailed)	0.336605
		df	23
	Amygdala_av_V2_PK	Correlation	0.0455456
		Significance (2-tailed)	0.828847
		df	23
	Ant_TL_med_av_V2_PK	Correlation	-0.0394348
		Significance (2-tailed)	0.851542
		df	23
	Ant_TL_inf_av_V2_PK	Correlation	0.208137
		Significance (2-tailed)	0.318088
		df	23
	G_paraH_amb_av_V2_PK	Correlation	0.0352308
		Significance (2-tailed)	0.867223
		df	23
	G_sup_temp_cent_av_V2_PK	Correlation	0.460615
		Significance (2-tailed)	0.0204951
		df	23
	G_tem_midin_av_V2_PK	Correlation	0.385421
		Significance (2-tailed)	0.0570794
		df	23
	G_occtem_av_V2_PK	Correlation	0.328923
		Significance (2-tailed)	0.108394
		df	23
	Insula_av_V2_PK	Correlation	0.329631
		Significance (2-tailed)	0.107591
		df	23
	OL_av_V2_PKest_lat_av_V2_PK	Correlation	0.520769
		Significance (2-tailed)	0.00760615
		df	23
	G_cing_ant_sup_av_V2_PK	Correlation	0.325768
		Significance (2-tailed)	0.112026
		df	23
	G_cing_post_av_V2_PK	Correlation	0.522342
		Significance (2-tailed)	0.00739375
		df	23
	FL_mid_fr_G_av_V2_PK	Correlation	0.463301
		Significance (2-tailed)	0.0196776
		df	23
	PosteriorTL_av_V2_PK	Correlation	0.506534
		Significance (2-tailed)	0.00977027
		df	23
	PL_av_V2_PKest_av_V2_PK	Correlation	0.599891
		Significance (2-tailed)	0.00152545
		df	23
	CaudateNucl_av_V2_PK	Correlation	0.0121619
		Significance (2-tailed)	0.953989
		df	23
	NuclAccumb_av_V2_PK	Correlation	0.122741
		Significance (2-tailed)	0.558883
		df	23
	Putamen_av_V2_PK	Correlation	0.30512
		Significance (2-tailed)	0.138041
		df	23
	Thalamus_av_V2_PK	Correlation	0.0771574
		Significance (2-tailed)	0.71393
		df	23
	Pallidum_av_V2_PK	Correlation	0.112078
		Significance (2-tailed)	0.593766
		df	23
	FL_precen_G_av_V2_PK	Correlation	0.559272
		Significance (2-tailed)	0.00365471
		df	23
	FL_strai_G_av_V2_PK	Correlation	0.0470022
		Significance (2-tailed)	0.823456
		df	23
	FL_OFC_AOG_av_V2_PK	Correlation	0.256455
		Significance (2-tailed)	0.21592
		df	23
	FL_inf_fr_G_av_V2_PK	Correlation	0.405626
		Significance (2-tailed)	0.044249
		df	23
	FL_sup_fr_G_av_V2_PK	Correlation	0.489306
		Significance (2-tailed)	0.01305
		df	23
	PL_postce_G_av_V2_PK	Correlation	0.586687
		Significance (2-tailed)	0.00205188
		df	23
	PL_sup_pa_G_av_V2_PK	Correlation	0.50062
		Significance (2-tailed)	0.0108085
		df	23
	OL_ling_G_av_V2_PK	Correlation	0.494936
		Significance (2-tailed)	0.011891
		df	23
	OL_cuneus_av_V2_PK	Correlation	0.416016
		Significance (2-tailed)	0.0386013
		df	23
	FL_OFC_MOG_av_V2_PK	Correlation	0.1707
		Significance (2-tailed)	0.414605
		df	23
	FL_OFC_LOG_av_V2_PK	Correlation	0.221187
		Significance (2-tailed)	0.287987
		df	23
	FL_OFC_POG_av_V2_PK	Correlation	0.184576
		Significance (2-tailed)	0.377097
		df	23
	S_nigra_av_V2_PK	Correlation	0.379898
		Significance (2-tailed)	0.0610451
		df	23
	Subgen_antCing_av_V2_PK	Correlation	-0.090782
		Significance (2-tailed)	0.666058
		df	23
	Subcall_area_av_V2_PK	Correlation	-0.111676
		Significance (2-tailed)	0.5951
		df	23
	Presubgen_antCing_av_V2_PK	Correlation	0.298061
		Significance (2-tailed)	0.147857
		df	23
	G_sup_temp_ant_av_V2_PK	Correlation	0.25648
		Significance (2-tailed)	0.215873
		df	23
	Brainstem_mid_av_V2_PK	Correlation	-0.00723997
		Significance (2-tailed)	0.972601
		df	23
	Brainstem_pon_av_V2_PK	Correlation	0.086719
		Significance (2-tailed)	0.680212
		df	23
	Brainstem_med_av_V2_PK	Correlation	0.304408
		Significance (2-tailed)	0.139009
		df	23
	Cerebellum_gm_av_V2_PK	Correlation	-0.446752
		Significance (2-tailed)	0.0251659
		df	23
	Cerebellum_wm_av_V2_PK	Correlation	-0.147538
		Significance (2-tailed)	0.481564
		df	23
	Cerebellum_dentate_av_V2_PK	Correlation	-0.382315
		Significance (2-tailed)	0.059284
		df	23
	Frontal_av_V2_PK	Correlation	0.458904
		Significance (2-tailed)	0.0210302
		df	23
	Parietal_av_V2_PK	Correlation	0.58277
		Significance (2-tailed)	0.00223516
		df	23
	Occipital_av_V2_PK	Correlation	0.503141
		Significance (2-tailed)	0.0103554
		df	23
	Temporal_av_V2_PK	Correlation	0.445128
		Significance (2-tailed)	0.0257654
		df	23
	Cingulate_av_V2_PK	Correlation	0.434909
		Significance (2-tailed)	0.0298049
		df	23
	Cerebellum_av_V2_PK	Correlation	-0.382154
		Significance (2-tailed)	0.0594005
		df	23
	WholeBrain	Correlation	0.399011
		Significance (2-tailed)	0.0481708
		df	23
